# Supplementary material for: Comparative Genomics Reveals Evolutionary Constraints of Regulatory Elements in the Sus scrofa Genome
Source: Animals (Basel). 2026 Apr 23;16(9):1296. doi: 10.3390/ani16091296 (PMC13162708; doi:10.3390/ani16091296)
Supplement: Supplementary file 1 [file animals-16-01296-s001.zip]

Archive with 4 entries (4 files):
- Figure S1.tif
- Figure S2.tif
- Figure S3.png
- Supplement table.xlsx
