# Supplementary material for: Comparative Genomics Reveals Evolutionary Constraints of Regulatory Elements in the Sus scrofa Genome
Source: Animals (Basel). 2026 Apr 23;16(9):1296. doi: 10.3390/ani16091296 (PMC13162708; doi:10.3390/ani16091296)
Supplement: Supplementary file 1 [file animals-16-01296-s001.zip › Supplement table.xlsx]

## Sheet: Table-S1
Table S1. Genomes information for interspecies constraint analysis
Scientific name	Family	Assembly accession number	Assembly level	Alignment count(N1)	Alignment count(N2)	Divergence time (MYA)	Genome source
Sus scrofa	Suidae	GCF_000003025.6	Chromosome	-	-	-	NCBI
Sus cebifrons	Suidae	GCA_905335845.1	Scaffold	132659	1268	2.66	NCBI
Phacochoerus africanus	Suidae	GCF_016906955.1	Chromosome	131139	1309	10.9	NCBI
Potamochoerus porcus	Suidae	GWHACFA00000000	Chromosome	130255	2426	10.9	NGDC
Babyrousa celebensis	Suidae	GCA_028533215.1	Chromosome	123579	7112	13.3	NCBI
Catagonus wagneri	Tayassuidae	GCA_004024745.2	Scaffold	100757	5647	36	NCBI
Bos taurus	Bovidae	GCF_002263795.3	Chromosome	51005	10420	62	NCBI
Ovis aries	Bovidae	GCF_016772045.1	Chromosome	50210	10111	62	NCBI
Felis catus	Felidae	GCF_018350175.1	Chromosome	27936	17154	76	NCBI
Canis lupus	Canidae	GCF_011100685.1	Chromosome	25586	18560	76	NCBI
Oryctolagus cuniculus	Leporidae	GCF_009806435.1	Chromosome	13719	32252	94	NCBI
Mus musculus	Muridae	GCF_000001635.27	Chromosome	6281	37814	94	NCBI
Homo sapiens	Hominidae	GCF_000001405.38	Chromosome	31542	20949	94	NCBI

## Sheet: Table-S2
Table S2. Genomes used for intraspecies constraint analysis
Breed	Breed origin	Assembly accession number	Assembly level	Assembly source
Duroc	Europe	GCF_000003025.6	Chromosome	NCBI
Large White	Europe	GCA_044906105.1	Chromosome	NCBI
Landrace	Europe	GCA_963921485.1	Chromosome	NCBI
Pietrain	Europe	GCA_001700255.1	Scaffold	NCBI
Nero Siciliano	Europe	GCA_006511355.2	Chromosome	NCBI
US crossbreed	Europe	GCA_002844635.1	Chromosome	NCBI
Wisconsin Miniature Swine	Europe	GCA_046630025.1	Scaffold	NCBI
Kenya	Europe	GCA_019290145.1	Scaffold	NCBI
Hampshire	Europe	GCA_001700165.1	Scaffold	NCBI
Berkshire	Europe	GCA_001700575.1	Scaffold	NCBI
Ossabaw	Europe	GCA_024718415.1	Chromosome	NCBI
Babraham	Europe	GCA_031225015.1	Chromosome	NCBI
European wild boar	Europe	GCA_021656055.1	Scaffold	NCBI
Goettingen	Euro-Asian Crossbred	GCA_001292865.1	Scaffold	NCBI
Nanchukmacdon	Euro-Asian Crossbred	GCA_031306245.1	Chromosome	NCBI
Ghungroo	Asia	GCA_046128825.1	Chromosome	NCBI
Ningxiang	Asia	GCA_020567905.1	Chromosome	NCBI
Chenghua	Asia	GCA_037447515.1	Chromosome	NCBI
Meishan	Asia	GCA_017957985.1	Chromosome	NCBI
Bama	Asia	GCA_007644095.1	Chromosome	NCBI
Rongchang	Asia	GWHFPUM00000000.1	T2T	NGDC
Min	Asia	GWHFPUN00000000.1	T2T	NGDC
Tongcheng	Asia	GWHDTXM00000000	Chromosome	NGDC
Laiwu	Asia	GWHDTXD00000000	Chromosome	NGDC
Huai	Asia	GCA_041729645.1	Chromosome	NCBI
Neijiang	Asia	GCA_049999145.1	Chromosome	NCBI
Juema	Asia	GCA_040869115.1	Chromosome	NCBI
Wuzhishan	Asia	GCA_048338725.1	T2T	NCBI
Anqing Six-end-white	Asia	GCA_050231125.1	Chromosome	NCBI
Bamei	Asia	GCA_030704935.1	Chromosome	NCBI
Jinhua	Asia	GCA_001700295.1	Scaffold	NCBI
Hanjiang Black	Asia	GCA_044906185.1	Chromosome	NCBI
Banna miniature inbred	Asia	GCA_041937265.1	Chromosome	NCBI
Korean minipig	Asia	GCA_039654815.1	Chromosome	NCBI
Tibetan	Asia	GCA_000472085.2	Scaffold	NCBI

## Sheet: Table-S3
Table S3. Functional enrichment of cross-species constrained REs related genes
Category	Term	Description	LogP	Symbols
GO Biological Processes	GO:0007420	brain development	-44.6413	ABAT,NR0B1,ALDH1A3,PHOX2A,ATOH1,ATP1B2,BBS2,BMP4,BMP5,BMPR1A,CCKAR,CDC42,CDH2,CENPF,CNTN1,COL3A1,CRH,DAB1,DLX2,DNAH5,EGR2,EN1,EPHA7,EPHB1,EPHB2,ERBB4,EXT1,FGF8,FGF10,FGFR2,AFF2,GLI2,GLI3,GRID2,GRIN2B,NRG1,HOXA2,HSPG2,ID4,IGF1,INHBB,KCNA1,MEIS1,MEIS2,CITED1,NDUFS4,NEUROD1,NF1,NFIB,NODAL,NRCAM,NTRK2,OPHN1,PAX5,PAX6,PBX1,PBX3,PCDH9,PITX2,PLXNA2,POU3F1,POU3F3,POU3F4,PRKG1,RELN,ROBO1,ROBO2,RORA,RRM1,R…
GO Biological Processes	GO:0035239	tube morphogenesis	-36.347	ACVR1,ADM,ANGPT1,ANXA2,APOB,APOE,AR,BMP4,BMP5,BMPR1A,KLF5,CAV1,CDH2,CDH5,CDH13,COL3A1,COL8A1,CCN2,DLG1,ELK3,EPHA4,EPHA7,EPHB1,EPHB2,ESR1,EXT1,EYA1,FAP,FGF8,FGF10,FGFR2,FN1,GATA6,GPC3,GLI2,GLI3,NR3C1,HOXA5,HSPG2,TNC,IGF1,IHH,ILK,ITGA2B,KDR,LEPR,MEF2C,MEIS1,MEOX2,MET,CITED1,NF1,NFIB,NODAL,NOTCH2,CCN3,NRCAM,NTRK2,PBX1,PITX2,PKHD1,PML,PRRX1,PRKD1,PTK7,RASA1,ROBO1,RORA,SFRP1,SGCD,SHC1,SHH,SOS1,SRPK2,S…
				NRP2,BTRC,SEMA5A,NOG,SLIT2,NRXN3,NRXN1,NTN1,QKI,TBX4,SEMA3E,ZEB2,CALCRL,SPRY1,WARS2,DLC1,VAV3,SIX2,ESM1,PLXND1,ZFPM2,HEY1,HEY2,TSPAN12,SOSTDC1,C2CD3,NOX1,SRPX2,DACT1,DLL4,AHI1,BCAS3,SEMA4C,IFT57,TMEM100,LGR4,PARVA,MIB1,HHIP,ARHGAP24,OSR1,CCBE1,GDF7,AMOT,BMPER,ARID2,UNC5B,THSD7A,BMPR2,CDX2,COL1A2,EGR1,EGR2,LIPA,PAX6,ROBO2,TCF7L2,SEMA3C,ADAMTS6,IMMP2L,ANTXR1
GO Biological Processes	GO:0000902	cell morphogenesis	-36.3404	ACTN1,ADORA2A,APBB2,AR,ATOH1,ADGRB1,BMPR1B,CCKAR,CDC42,CDH2,CDH3,CDH5,CDH6,CDH7,CDH8,CDH11,CDH13,CNTN1,DAB1,DCC,EFNA4,EFNA5,EFNB1,EFNB3,EGR2,EP300,EPHA3,EPHA4,EPHA7,EPHB1,EPHB2,ETV1,EXT1,FGF8,FGFR2,GAP43,GLI2,GLI3,GP1BA,HOXA2,IHH,ILK,ITGB6,LIPA,MAP2,MEF2C,MET,NCAM1,NFIA,NFIB,NGF,NODAL,NOTCH2,NRCAM,NTF3,NTRK3,OPHN1,PAK3,PAX6,PKHD1,PPP3CA,PRKG1,RELN,PTK7,PTPRO,ROBO1,ROBO2,ROCK1,SHH,SLIT3,SNX2,SOS1,…
				AP3B1,KLF7,UNC5C,NRP2,SEMA5A,DCLK1,MAGI1,NOG,TAOK2,SLIT2,NRXN3,NRXN1,NTN1,FEZ2,SEMA3E,IST1,ZEB2,SEMA3A,SEMA6C,SEMA3C,NTNG1,NLGN1,BTBD3,DKK1,TNIK,NFASC,EPB41L3,FLRT3,FLRT2,AUTS2,CDH20,NRN1,ATP8A2,CDHR2,SEMA4C,DOCK10,PARD3,THOC2,AMIGO1,SEMA4G,ARHGEF28,SEMA6D,PREX2,COL25A1,KIRREL3,MYPN,DOCK7,PLXNA4,SLITRK1,FRMD6,GDF7,ASXL1,UNC5B,NEGR1,POC1B,ACTBL2,ARK2C,APOE,CDC27,CNR1,CTNNA1,GFAP,GFRA1,GPR37,GRM7,T…
GO Biological Processes	GO:0001501	skeletal system development	-33.8015	ACVR2A,ANXA2,BBS2,BMP3,BMP4,BMP5,BMP6,BMPR1A,BMPR1B,BMPR2,RUNX2,RUNX1,SERPINH1,CDH11,CHAD,FOXN3,COL1A2,COL3A1,COL5A2,COL10A1,COL11A1,COL19A1,VCAN,CCN2,DLG1,DLX2,EN1,EXT1,EXT2,EYA1,FBN1,FGF8,FGFR2,FRZB,GHR,GLI2,GLI3,HOXA2,HOXA5,HOXB5,HOXC4,HOXC5,HOXC8,HOXD3,HOXD4,HOXD9,IGF1,IHH,ITGB6,LEPR,LIPA,LTBP3,MEF2C,MMP16,NFATC2,NFIA,NFIB,NODAL,CCN3,PAX5,PBX1,PCSK5,PHEX,PITX2,PLS3,PRRX1,PRKG1,MAP2K6,SFRP1,SH…
GO Biological Processes	GO:0048598	embryonic morphogenesis	-30.6412	ACVR1,ACVR2A,ADM,NR0B1,ALDH1A3,ATOH1,BMP4,BMP5,BMPR1A,BMPR2,RUNX2,COL8A1,COL11A1,COL12A1,CREBBP,DLG1,DLX2,DUSP4,DUSP5,EN1,EP300,EPHB2,EXT1,EXT2,EYA1,FBN1,EFEMP1,FGF8,FGF10,FGFR2,FN1,FRZB,GATA6,GJB5,GPC3,GLI2,GLI3,HOXA2,HOXA5,HOXB5,HOXC4,HOXD3,HOXD4,HOXD9,IHH,LAMB3,MBNL1,MEF2C,MMP16,MYO6,NEUROD1,NODAL,NOTCH2,PAX5,PAX6,PBX1,PCDH8,PITX2,PRRX1,POU3F4,PTK7,ROCK1,SFRP1,SHH,SOS1,STK3,TBX2,TECTA,WNT8B,ZI…
GO Biological Processes	GO:0048729	tissue morphogenesis	-29.1179	ACVR1,ADM,ALDH1A3,APC,AR,BMP4,BMP5,BMPR1A,BMPR2,CDC42,COL3A1,COL11A1,DLG1,EPHA4,EPHA7,ERBB4,ESR1,EXT1,EXT2,EYA1,FGF8,FGF10,FGFR2,FRZB,GPC3,GLI2,GLI3,NR3C1,NRG1,HOXA5,TNC,ID4,IGF1,IHH,ILK,KDR,MEF2C,MET,CITED1,NODAL,NOTCH2,OPHN1,PBX1,PCDH8,PITX2,PKHD1,PML,PTK7,ROBO1,ROBO2,SFRP1,SHH,SNAI2,SOS1,STC1,STK3,TBX2,TGFBR3,NKX2-1,TPM1,LUZP1,ALX1,FZD1,LGR5,TP63,DCHS1,NRP2,
				BTRC,TBX18,NOG,SLIT2,CYP7B1,NTN1,TBX4,SEMA3E,ZEB2,SPRY1,DLC1,FST,SEMA3C,SIX2,ADAMTS5,DKK1,PLXND1,ASTN2,RPGRIP1L,ZFPM2,HEY1,HEY2,TMEFF2,FLRT3,SOSTDC1,C2CD3,DLL4,AHI1,SEMA4C,IFT57,TMEM100,LIN7C,LGR4,MIB1,EXOC4,HHIP,WLS,FRAS1,ARHGAP24,NKD1,XIRP2,OSR1,KRT25,GDF7,FREM2,ANGPT1,BMP6,CENPF,COL4A3,EDNRB,EGR1,FBN1,GFRA1,NF1,NFIA,PCSK5,POU3F3,PPP3CA,PTPRO,ZBTB16,MAGI2,ADAMTS6,SULF1,WWTR1,PLCE1,BICC1,ARID5B,…
GO Biological Processes	GO:0031344	regulation of cell projection organization	-28.1105	APC,APOE,ATP1B2,ADGRB3,BMP5,BMPR1A,BMPR2,KLF5,CAMK2G,CAV1,CDC42,CNTN1,CUX1,DAB1,DCC,DMD,DVL3,EFNA5,EFNB3,EP300,EPHA3,EPHA4,EPHA7,EPHB2,EPS8,FMR1,FN1,GAP43,GFAP,GRID2,GRIN2B,MAP2,NEDD9,NGF,NRCAM,NTRK2,NTRK3,PAK3,ENPP2,ATP8B1,SERPINI1,PIK3R1,PRRX1,PPP3CA,PRKD1,RELN,PTK7,PTPRD,PTPRG,PTPRO,ROBO1,ROBO2,SFRP1,SNAP25,CDKL5,NR2F1,TRPC5,XK,LUZP1,FZD1,RAB11A,SEMA5A,CBFA2T2,SLIT2,NRXN1,NTN1,CCP110,RIPOR2,TO…
GO Biological Processes	GO:0007167	enzyme-linked receptor protein signaling pathway	-27.8721	ACVR1,ACVR2A,AMHR2,ANGPT1,APC,AR,BMP3,BMP4,BMP5,BMP6,BMPR1A,BMPR1B,BMPR2,RUNX2,CDH5,COL1A2,COL3A1,COL4A3,COL4A5,COL4A6,CCN2,DOCK3,EFNA4,EFNA5,EFNB1,EFNB3,EGR1,EPHA3,EPHA4,EPHA7,EPHB1,EPHB2,ERBB4,EXT1,EFEMP1,FGF5,FGF8,FGF10,FGFR2,GFRA1,GHR,GRB14,NRG1,IGF1,IGF1R,INHBB,ITGB6,KDR,LIFR,LTBP1,LTBP3,MET,CITED1,MUSK,NEDD9,NFIA,NGF,NODAL,NOTCH2,NTF3,NTRK2,NTRK3,PAK3,PIK3R1,PML,PPARG,PRKD1,MAP2K5,PRLR,PTPR…
GO Biological Processes	GO:0007389	pattern specification process	-26.0404	ACVR1,ACVR2A,APC,BMP4,BMP5,BMPR1A,BMPR1B,BMPR2,CDX2,DLX2,DNAH5,EFNB1,EGR2,EN1,EP300,ERBB4,EXT1,EYA1,FGF8,FGF10,FGFR2,GPC3,GLI2,GLI3,HHEX,HOXA2,HOXA5,HOXB5,HOXC4,HOXC5,HOXC8,HOXD3,HOXD4,HOXD9,IHH,LMX1B,MEF2C,MEIS1,MEIS2,MEOX1,MEOX2,MLLT3,NEUROD1,NODAL,NOTCH2,PAX6,PBX1,PBX3,PCDH8,PCSK5,PITX2,PLXNA2,RELN,RFX3,SFRP1,SHH,STC1,TBX2,NR2F2,NKX2-1,WNT8B,ZIC1,ZBTB16,ALX1,TP63,DCHS1,NRP2,TBX18,NOG,ZEB2,FST,…
GO Biological Processes	GO:0034330	cell junction organization	-24.723	ASIC2,ACTN1,ACTN2,APBB2,APC,APOE,ADGRB3,DST,CACNB2,CAPZA1,CDC42,CDH2,CDH3,CDH5,CDH6,CDH7,CDH8,CDH11,CDH13,COL4A5,COL17A1,CTNNA1,DLG1,EFNA5,EPHA4,EPHB1,EPHB2,ERBB4,EXT1,GPC4,FN1,GABRA2,GABRA3,GRID2,GRM5,TNC,IGF1R,IL1RAP,MUSK,NFIA,NRCAM,NTRK3,OPHN1,PAK3,PKHD1,PLS3,PLXNA2,RELN,PTK7,PTPRD,PTPRO,SNAI2,SYN2,UGT8,SYN3,FZD1,BSN,CACNA2D2,TAOK2,NRXN1,SEMA3E,NR1H4,PLXNC1,DLC1,IL1RAPL1,NTNG1,CNKSR2,NLGN1,DKK…
GO Biological Processes	GO:0060485	mesenchyme development	-24.0331	ACVR1,APC,BMP4,BMP5,BMPR1A,BMPR2,CDC42,CDH2,EDNRB,EFNB1,ERBB4,EXT1,FGF8,FGF10,FGFR2,FN1,FRZB,NRG1,HOXA5,IGF1,MEF2C,MEOX1,KITLG,NCAM1,NODAL,PITX2,PTK7,ROBO1,ROBO2,ROCK1,SFRP1,SHH,SNAI2,TBX2,TGFBR3,SEMA3B,ALX1,DCHS1,ADAM15,NRP2,SEMA5A,NOG,SEMA3E,ZEB2,SPRY1,SEMA3A,SEMA6C,SEMA3C,SIX2,ADAMTS5,DKK1,ZFPM2,HEY1,HEY2,WWTR1,BNC2,SEMA4C,TMEM100,SEMA4G,EXOC4,FBXL17,SEMA6D,ARB2A,OSR1,RUNX2,CDX2,ESR1,GATA6,HOX…
GO Biological Processes	GO:0050803	regulation of synapse structure or activity	-22.7249	ASIC2,APOE,ADGRB1,ADGRB3,CDC42,CDH2,CDH8,DAB1,EFNA5,EIF4G1,EPHA4,EPHA7,EPHB1,EPHB2,GPC4,GRID2,GRIN2B,IL1RAP,IL10RA,MEF2C,MUSK,NEDD9,NF1,NRCAM,NTRK2,NTRK3,PAK3,PCDH8,RELN,PTPRD,PTPRO,ROBO2,ROCK1,CDKL5,FZD1,OGT,NRP2,NRXN1,NTN1,DOCK4,PLXNC1,IL1RAPL1,NLGN1,DKK1,IQSEC2,CUX2,PUM2,FLRT3,FLRT2,IL1RAPL2,SRPX2,NRN1,SEMA4C,LIN7C,DOCK10,SYBU,CACNA2D3,AMIGO1,GPR158,SRGAP1,LRRN1,CLSTN2,CAMKV,ZNF804A,SLITRK1,AG…
GO Biological Processes	GO:0007423	sensory organ development	-22.6928	ALDH1A3,FASLG,ATOH1,BFSP1,BMP4,BMP5,BMP6,BMPR1B,BMPR2,COL5A2,COL8A1,COL11A1,CRYBA4,DCX,DLG1,EPHA4,EPHB1,EPHB2,EYA4,EYA1,FBN1,EFEMP1,FGF8,FGF10,FGFR2,FRZB,GJA8,GLI3,GPD2,HOXA2,IGF1,IHH,KDR,MEIS1,MEIS2,MITF,MYO6,NEUROD1,NF1,NFIA,NFIB,NHS,NOTCH2,NTRK2,NTRK3,PAX5,PAX6,PBX1,PBX3,ATP8B1,PITX2,PRRX1,POU3F4,PTK7,RORB,RRM1,SHH,SOS1,TBX2,TECTA,ZIC1,BCAR3,LGR5,DCHS1,TBX18,KCNQ4,NOG,NTN1,IRX5,MAB21L2,SIX2,TT…
GO Biological Processes	GO:0007507	heart development	-22.6919	ACTN2,ACVR1,ADM,APC,BMP4,BMP5,BMP6,BMPR1A,BMPR2,CDC42,CDH11,COL3A1,COL11A1,DNAH5,EP300,ERBB4,EXT1,EYA1,FBN1,FGF8,FGFR2,FN1,GATA6,GPC3,GLI2,GLI3,NRG1,IHH,ILK,KDR,MEF2C,MEIS1,NF1,NODAL,NOTCH2,NTRK3,PCSK5,PITX2,PRKG1,MAP2K5,PTK7,ROBO1,ROBO2,ROCK1,SGCD,SHC1,SHH,SLC8A1,SLIT3,SNAI2,SOS1,STK3,TBX2,TGFBR3,TPM1,LUZP1,FZD1,SORBS2,DCHS1,ADAM15,NRP2,CACNA1G,TBX18,NOG,SLIT2,HDAC9,CALCRL,SPRY1,DLC1,SEMA3C,NEBL…
GO Biological Processes	GO:0050804	modulation of chemical synaptic transmission	-22.1269	ADORA2A,ADRB2,APOE,ADGRB1,CAMK2G,CDH11,CRH,DCC,EFNB3,EPHA4,EPHA7,EPHB1,EPHB2,FMR1,GFAP,GLRA2,GNAI2,GRIA3,GRID2,GRIK2,GRIK3,GRIN2B,GRM3,GRM5,GRM7,GRM8,GUCY1A1,HRH1,IGF1,KCNJ10,MEF2C,NF1,NGF,NTF3,NTRK2,OPHN1,PCDH8,PPP3CA,PRKAR2B,PRKCE,RELN,PTPRD,SNAP25,CDKL5,SYT1,TRIO,VGF,SYN3,DYSF,CASK,RAB11A,BSN,SYT7,DLGAP1,NOG,CACNA2D2,TSPOAP1,NRXN1,SNCAIP,CACNG3,NTNG1,NLGN1,DKK1,SORCS3,IQSEC2,PLCB1,CUX2,SLC24A2…
GO Biological Processes	GO:0098609	cell-cell adhesion	-21.9829	ACVR1,ANXA1,ANXA2,ASTN1,ATP1B2,BMP5,CDH2,CDH3,CDH5,CDH6,CDH7,CDH8,CDH11,CDH13,CNTN1,COL19A1,CTNNA1,DAB1,DCC,DLG1,DLG2,EFNA5,EXT1,FAT2,GPC4,FGB,FGG,GOLGA1,GRID2,IHH,IL1RAP,ILK,ITGA2B,ITGB6,LPP,NCAM2,CCN3,NRCAM,PCDH1,PCDH7,PCDH8,PCDH9,PKHD1,PRKD1,PTK7,PTPRD,ROBO1,ROBO2,ROCK1,SHC1,STXBP3,DCHS1,NRXN3,NRXN1,NTN1,PTPRT,IL1RAPL1,NTNG1,NLGN1,NFASC,ASTN2,ADGRL3,CADM1,FLRT3,PCDH17,SRPX2,CDH20,CTNNA3,CDON,P…
GO Biological Processes	GO:0008283	cell population proliferation	-21.8076	ACVR2A,ADM,AR,BMP4,BMPR1A,BMPR2,BTK,CAV1,RUNX2,RUNX1,CCND3,CDH13,CDKN2C,COL3A1,COL8A1,CCN2,CTNNA1,DACH1,DLG1,DOCK2,EFNB1,EGR1,EPHB1,ESR1,ETV6,MECOM,EXT1,EYA1,FAP,FGF8,FGF10,FGFR2,GATA6,GFAP,GPC3,GLI3,GNAI2,NRG1,ID4,IGF1,IHH,IL15,ILK,KCNA1,KDR,LEPR,LIPA,MEF2C,KITLG,MMP16,MRE11,NBN,NDUFS2,NF1,NFIA,NFIB,NODAL,NOTCH2,CCN3,PAX6,PBX1,PITX2,PRRX1,POU3F3,RAF1,RORA,RRM1,SHH,SNAI2,SOX5,STC1,STK3,TBX2,TGFBR…
GO Biological Processes	GO:0007610	behavior	-21.0172	ABAT,ACVR2A,ADCY3,ADORA2A,ALDH1A3,APOE,ASTN1,ATP1B2,ADGRB3,BBS2,CNTN1,CRH,DAB1,DACH1,DPP4,EFNB3,EGR1,EGR2,EIF4G1,EN1,EP300,EPHA4,EPHB2,EPS8,ETV1,EXT1,AFF2,GCG,GLI3,GPR37,GRIK2,GRIN2B,NR3C1,GRM5,GRPR,HOXD9,HRH1,HTR2C,KCND2,KCNJ10,MEF2C,MEIS1,MEIS2,MUSK,NEDD9,NF1,NTRK2,PAX5,PBX3,PRKAR2B,PRKCE,RELN,SCN9A,SELENOP,SLC1A2,SNAP25,NKX2-1,ZIC1,NCOA1,NOG,GPR52,NRXN3,
				NRXN1,PUM1,DKK1,SORCS3,CIC,PLCB1,CUX2,SLC24A2,PCDH17,SRPX2,GIT1,HIPK2,ATP8A2,OXR1,SOBP,ASIC4,ACSS2,SLC4A10,CLSTN2,PREX2,NETO1,JPH4,KIRREL3,ZFHX2,NAV2,FOXP2,MRAP2,BTBD9,SLITRK1,SEZ6,UBR3,PTCHD1,VPS13B,ANKFN1,SDK1,NEGR1,NPAS4,C3orf70,ATXN1L,NPS,SHISA7
GO Biological Processes	GO:0061061	muscle structure development	-20.8043	ACTN1,ACTN2,ACVR1,ADM,ZFHX3,ADGRB1,ADGRB3,BMP4,BMPR1A,KLF5,CAV1,CDH2,CENPF,COL3A1,COL11A1,COL19A1,DMD,DOCK2,EDNRB,EGR1,EGR2,EP300,ETV1,FGF10,FGFR2,GATA6,NRG1,HOXA2,HOXD9,FOXN2,IGF1,MBNL1,MEF2C,MEIS1,MEOX2,NF1,NFATC2,PAX5,PITX2,PPP3CA,PRKG1,PTGFRN,RORA,SDC1,SGCD,SHH,SMTN,SLC8A1,SVIL,TBX2,TCF7L2,NR2F2,TGFBR3,TPM1,UTRN,XK,ADAM12,FZD1,SORBS2,SGCE,SPAG9,TBX18,NOG,CACNA2D2,QKI,RIPOR2,NEBL,ADAMTS5,ZFPM2…
GO Biological Processes	GO:0048589	developmental growth	-20.5657	ADM,ANXA1,AR,BMP4,BMPR1A,BMPR1B,KLF5,RUNX1,CGA,COL3A1,EFNA5,EN1,EP300,ERBB4,ESR1,EXT1,FGF8,FGF10,FGFR2,GAP43,GATA6,GLI2,GLI3,GPD2,HOXA5,TNC,IGF1,IHH,LEPR,MEIS1,NBN,NGF,NOTCH2,CCN3,NTRK3,PPP3CA,PRKG1,PRLR,PTGFRN,PTK7,RAD51B,SCNN1B,SFRP1,SHH,SLC1A2,SLIT3,SOS1,STC1,STK3,TBX2,TGFBR3,TM4SF4,SORBS2,ADAM15,NRP2,SEMA5A,DCLK1,CACNA2D2,SLIT2,RASAL2,IST1,ZEB2,SPRY1,SEMA3A,CPQ,HEY2,FLRT3,WWTR1,AUTS2,NRN1,RC3…

## Sheet: Table-S4
Table S4. Functional enrichment of Sus scrofa specific REs related genes
Category	Term	Description	LogP	Symbols
Reactome Gene Sets	R-HSA-2046104	alpha-linolenic (omega3) and linoleic (omega6) acid metabolism	-5.74664	FADS1,SCP2,ELOVL5,C3,SGPL1,ECHDC1,CYP7A1,
				ZBTB20,BCKDHB,ABCG2,OSBPL8,PIGN,PIGG,ARCN1
GO Biological Processes	GO:0014842	regulation of skeletal muscle satellite cell proliferation	-5.74664	ANGPT1,EPHB1,J AK2,C3,NCF2,SCP2,ZBTB20,PHIP,
				FASLG,SRPK2,OSBPL8
Reactome Gene Sets	R-HSA-163125	Post-translational modification: synthesis of GPI-anchored proteins	-4.53413	PIGN,PIGG,CNTN4,MDGA2,FADS1,OSBPL8
GO Biological Processes	GO:0006643	membrane lipid metabolic process	-4.26948	SGPL1,ABCG2,PIGN,PIGG,ELOVL5
GO Biological Processes	GO:0007169	cell surface receptor protein tyrosine kinase signaling pathway	-3.68191	ANGPT1,EPHB1,EPHB6,JAK2,SGPL1,PHIP,LIFR,
				CDK17,SRPK2,AURKC,MFGE8
KEGG Pathway	hsa05168	Herpes simplex virus 1 infection	-3.40782	FASLG,C3,IFNA1,JAK2,CUL1,SMARCA5,NCF2,AGBL, PTGER3, SGPL1,ANGPT1,LIFR,DOCK1
GO Biological Processes	GO:1905954	positive regulation of lipid localization	-2.99548	FASLG,C3,SCP2,MFGE8
GO Biological Processes	GO:0006888	endoplasmic reticulum to Golgi vesicle-mediated transport	-2.68901	ARCN1,COPG2,TRAPPC9,AURKC,AGBL4,ROPN1L
GO Biological Processes	GO:0010811	positive regulation of cell-substrate adhesion	-2.68901	DOCK1,JAK2,MYADM,MFGE8,NCF2
WikiPathways	WP2882	Nuclear receptors meta pathway	-2.53409	CYP7A1,MFGE8,SCP2,CUL1
GO Biological Processes	GO:0051963	regulation of synapse assembly	-2.31256	DOCK1,EPHB1,HTR4
GO Biological Processes	GO:0050808	synapse organization	-2.27735	C3,CDH10,EPHB1,CNTN4,EPHB6,JAK2
Reactome Gene Sets	R-HSA-9711123	Cellular response to chemical stress	-2.21081	NCF2,CUL1,ABCG2

## Sheet: Table-S5
Table S5. Info about Loop anchor intersect with RE and TE
RE-region	TE-region	TE info
chr6:56283600-56284200-intergenic	chr6:56283676-56284195	LINE/L1

## Sheet: Table-S6
Table S6. Overlap between REs and pig QTL
QTL_chr	RE_start	RE_end	RE_type	QTL_start	QTL_end	QTL_name
1	35856200	35857600	body	35856821	35856825	Teat-number-QTL-(295872)
6	38834600	38835000	intergenic	38834802	38834806	Sperm-concentration-QTL-(301610)
7	22867200	22869600	promoter	22867508	22867512	Carcass-length-QTL-(263103)
8	66317400	66323400	promoter	66322382	66322386	Muscle-conductivity-QTL-(161014)
10	22922800	22924000	intergenic	22870000	23220000	Sperm-abnormality-rate-QTL-(312238)
12	27721200	27726000	intergenic	27390000	27780000	Sperm-progressive-motility-QTL-(312216)
13	85350000	85353000	intergenic	85350628	85350632	Longissimus-muscle-depth-QTL-(255338)
16	27657400	27659200	intergenic	27657944	27657948	Meat-color-QTL-(277903)
